# Supplementary material for: Compound heterozygous variants in OTULIN are associated with fulminant atypical late‐onset ORAS
Source: EMBO Mol Med. 2022 Feb 16;14(3):e14901. doi: 10.15252/emmm.202114901 (PMC8899767; doi:10.15252/emmm.202114901)
Supplement: Supplementary file 4 — Source Data for Expanded View [file EMMM-14-e14901-s007.zip › EMM-2021-14901-V3-Figure_Fig_6D_and_EV4B_Source_Data-sd.xlsx]

## Sheet: Tabelle1
I	ctrl			mean		II	ctrl			mean		III		ctrl		mean
	0	2674	2897.45	2785.72			0	1485.75	804.5	1145.12			0	0.005	0.005	0.005
	TNF 50	21215.7	20107.5	20661.6			TNF 50	7220.9	8240.95	7730.92			TNF 50	16508.9	15462.4	15985.6
	TNF100	11773.7	19268.4	15521			TNF100	6585.2	7460.55	7022.88			TNF 100	18745	19478.4	19111.7
	0	2674	2897.45	2785.72			0	1485.75	804.5	1145.12			0	0.005	0.005	0.005
	LPS 100	17093.9	21523.2	19308.5			LPS 100	8834.6	8305.55	8570.08			LPS 100	3769.9	4974.35	4372.12
	LPS 1000	9421.8	11858.2	10640			LPS 1000	4061.45	4406.8	4234.12			LPS 1000	4123.35	6019.8	5071.58
	pat						pat							patient
	0	103.465	128.565	116.015			0	206.585	159.61	183.098			0	0.0005	0.0005	0.0005
	TNF 50	2434.95	3507.95	2971.45			TNF 50	3993.6	3948.6	3971.1			TNF 50	488.8	559.55	524.175
	TNF100	3146.2	4383.45	3764.82			TNF100	5901.5	5901.5	5901.5			TNF 100	398.55	663.9	531.225
	0	103.465	128.565	116.015			0	206.585	159.61	183.098			0	0.0005	0.0005	0.0005
	LPS 100	331.5	443.02	387.26			LPS 100	985.29	1873.09	1429.19			LPS 100	78.375	96.945	87.66
	LPS 1000	271.43	289.745	280.587			LPS 1000	392.615	584.845	488.73			LPS 1000	66.39	133.64	100.015
