# Supplementary material for: Compound heterozygous variants in OTULIN are associated with fulminant atypical late‐onset ORAS
Source: EMBO Mol Med. 2022 Feb 16;14(3):e14901. doi: 10.15252/emmm.202114901 (PMC8899767; doi:10.15252/emmm.202114901)
Supplement: Supplementary file 4 — Source Data for Expanded View [file EMMM-14-e14901-s007.zip › EMM-2021-14901-V3-Figure_Fig_6E_and_EV4D_Source_Data-sd.xlsx]

## Sheet: I
	Fibs I
	Tubulin			IkBa				relative to tubulin
control	1	12257.2	100	1	10148.6	100		1	100
	2	11274.4	91.982	2	8667.12	85.4025		0.928469	92.8469
	3	12231.7	99.7918	3	7824.75	77.1022		0.77263	77.263
	4	9612.44	78.4227	4	5985.22	58.9761		0.752028	75.2028
	5	10241	83.551	5	5042.22	49.6841		0.594656	59.4656
	6	11544.4	94.1848	6	5802.94	57.18		0.607105	60.7105
patient	7	12988.1	100	7	14470.6	100		1	100
	8	12443.2	95.8048	8	12157.1	84.0127		0.876915	87.6915
	9	14153.8	108.975	9	15439.5	106.696		0.979089	97.9089
	10	14727.3	113.391	10	14916.4	103.081		0.909076	90.9076
	11	15167.9	116.783	11	14633.8	101.128		0.865948	86.5948
	12	13396	103.141	12	13983.1	96.631		0.936885	93.6885
	B cells I
	Tubulin			IkBa
control	1	18696.4	100	1	10911.9	100		1	100
	2	19314.5	103.306	2	8036.85	73.652		0.712949	71.2949
	3	18527.8	99.0984	3	5884.9	53.9309		0.544216	54.4216
	4	19122.2	102.277	4	4572.49	41.9036		0.409706	40.9706
	5	19843.6	106.136	5	3339.3	30.6023		0.288331	28.8331
	6	19058.4	101.936	6	2739.28	25.1035		0.246266	24.6266
patient	7	18634.6	100	7	15923.1	100		1	100
	8	19210.5	103.09	8	15162.5	95.2232		0.923689	92.3689
	9	19799.9	106.253	9	14101.9	88.5626		0.833506	83.3506
	10	20768.9	111.453	10	11231.2	70.5339		0.632856	63.2856
	11	19489.1	104.585	11	8178.22	51.3608		0.491091	49.1091
	12	20104.1	107.886	12	8291.05	52.0694		0.482636	48.2636

## Sheet: II
	Fibs II
	Tubulin			IkBa				relative to tubulin
control	1	13791.5	100	1	8983.97	100		1	100
	2	13243.5	96.0264	2	9492.67	105.662		1.10035	110.035
	3	13987.2	101.419	3	8057.7	89.6898		0.88435	88.435
	4	13506.2	97.9312	4	7053.46	78.5116		0.801702	80.1702
	5	11637.4	84.381	5	4626.37	51.4958		0.610278	61.0278
	6	13791.5	99.9998	6	6377.75	70.9904		0.709905	70.9905
patient	7	12539.9	100	7	18020.9	100		1	100
	8	12119.7	96.6488	8	14516.1	80.5517		0.833447	83.3447
	9	13220.9	105.431	9	15811	87.737		0.832177	83.2177
	10	15756.4	125.65	10	18891.8	104.833		0.834327	83.4327
	11	17191.8	137.097	11	15965.9	88.5968		0.646236	64.6236
	12	18419.8	146.889	12	14964	83.0371		0.565305	56.5305
	B cells II
	Tubulin			IkBa
control	1	21894.8	100	1	13359	100		1	100
	2	21949.1	100.248	2	9979.94	74.7057		0.745209	74.5209
	3	19091.8	87.1977	3	9062.46	67.8378		0.777977	77.7977
	4	20045.8	91.555	4	6662.51	49.8728		0.54473	54.473
	5	19513.6	89.1241	5	3765.61	28.1878		0.316276	31.6276
	6	19426.8	88.7277	6	3839.25	28.739		0.323901	32.3901
patient	7	20865.2	100	7	16625.3	100		1	100
	8	21285.9	102.017	8	15477.1	93.0937		0.912535	91.2535
	9	20915.5	100.241	9	12719.3	76.5056		0.763216	76.3216
	10	19661.7	94.2322	10	12521.7	75.3171		0.799271	79.9271
	11	23808.3	114.105	11	10568	63.566		0.557082	55.7082
	12	22968.1	110.079	12	11066.1	66.5619		0.604675	60.4675

## Sheet: III
	Fibs III
	Tubulin			IkBa				relative to tubulin
control	1	10358.3	100	1	12394.7	100		1	100
	2	9429.73	91.0354	2	10741.1	86.6584		0.95192	95.192
	3	8408.25	81.1739	3	9679.36	78.0926		0.962041	96.2041
	4	8908.37	86.0021	4	8295	66.9236		0.778163	77.8163
	5	9363.9	90.3998	5	7273.63	58.6833		0.649152	64.9152
	6	9158.2	88.4139	6	7042.41	56.8178		0.642634	64.2634
patient	7	9992.9	100	7	15547.9	100		1	100
	8	10923.6	109.314	8	16359.2	105.218		0.962533	96.2533
	9	9203.49	92.1003	9	16715.2	107.508		1.16729	116.729
	10	9541.73	95.4851	10	15046.5	96.7749		1.01351	101.351
	11	9373.66	93.8032	11	12619.6	81.1659		0.865279	86.5279
	12	7947.97	79.5362	12	11728.4	75.4341		0.948425	94.8425
	B cells III
	Tubulin			IkBa
control	1	27176.9	100	1	14433.1	100		1	100
	2	22138.1	81.4594	2	11225.2	77.7737		0.954754	95.4754
	3	21544.5	79.2753	3	11138.7	77.1746		0.973502	97.3502
	4	18454.5	67.905	4	8832.87	61.1987		0.901239	90.1239
	5	18761.2	69.0338	5	3868.12	26.8003		0.38822	38.822
	6	16701.2	61.4536	6	3421.35	23.7048		0.385736	38.5736
patient	7	18340.9	100	7	19946.3	100		1	100
	8	18094.3	98.6557	8	19943.3	99.985		1.01347	101.347
	9	20235	110.327	9	18458.9	92.5431		0.838804	83.8804
	10	21064.8	114.852	10	18805	94.2784		0.820869	82.0869
	11	21019.5	114.605	11	17440.5	87.4376		0.762949	76.2949
	12	17928.6	97.7524	12	17245.7	86.4607		0.884486	88.4486

## Sheet: IV
	Fibs IV
	Tubulin			IkBa				relative to tubulin
control	1	13039	100	1	14737.5	100		1	100
	2	12242.1	93.8889	2	14233.8	96.5825		1.02869	102.869
	3	12340.9	94.6459	3	12437.5	84.3938		0.89168	89.168
	4	12132.6	93.0484	4	11644.5	79.013		0.84916	84.916
	5	11598.7	88.9539	5	10892.9	73.9134		0.830917	83.0917
	6	11740.3	90.0398	6	11846.3	80.3823		0.892742	89.2742
patient	7	8518.49	100	7	12438.5	100		1	100
	8	8785.37	103.133	8	14151.5	113.772		1.10316	110.316
	9	8575.49	100.669	9	14205.1	114.203		1.13444	113.444
	10	9218.15	108.213	10	13584.1	109.211		1.00922	100.922
	11	9105.56	106.892	11	13570.2	109.099		1.02065	102.065
	12	7406.2	86.9426	12	10760	86.5063		0.994981	99.4981
	B cells IV
	Tubulin			IkBa
control	1	21347.8	100	1	14972.6	100		1	100
	2	20859.1	97.7105	2	10243.1	68.4124		0.700154	70.0154
	3	19405.1	90.8995	3	8403.17	56.1236		0.617425	61.7425
	4	19204	89.9576	4	6639.27	44.3428		0.49293	49.293
	5	18808.6	88.1054	5	4802.66	32.0763		0.364068	36.4068
	6	19192.5	89.9039	6	4019.54	26.846		0.298607	29.8607
patient	7	18245.3	100	7	19618.7	100		1	100
	8	19405.6	106.36	8	18990.7	96.7991		0.91011	91.011
	9	19727.6	108.125	9	15088.7	76.9098		0.711307	71.1307
	10	19174.7	105.094	10	12002.4	61.1781		0.582126	58.2126
	11	18551	101.675	11	9506.12	48.4543		0.476559	47.6559
	12	19085	104.602	12	10270.7	52.3513		0.500479	50.0479
