# Supplementary material for: Compound heterozygous variants in OTULIN are associated with fulminant atypical late‐onset ORAS
Source: EMBO Mol Med. 2022 Feb 16;14(3):e14901. doi: 10.15252/emmm.202114901 (PMC8899767; doi:10.15252/emmm.202114901)
Supplement: Supplementary file 6 — Source Data for Figure 5 [file EMMM-14-e14901-s004.zip]

Archive with 9 entries (8 files):
- EMM-2021-14901-V3-Figure_5A_Source_Data-sd.pdf
- EMM-2021-14901-V3-Figure_5B_Source_Data-sd.pdf
- EMM-2021-14901-V3-Figure_5C_Source_Data-sd.pdf
- EMM-2021-14901-V3-Figure_5D_Source_Data-sd.pdf
- __MACOSX/
- __MACOSX/._EMM-2021-14901-V3-Figure_5A_Source_Data-sd.pdf
- __MACOSX/._EMM-2021-14901-V3-Figure_5B_Source_Data-sd.pdf
- __MACOSX/._EMM-2021-14901-V3-Figure_5C_Source_Data-sd.pdf
- __MACOSX/._EMM-2021-14901-V3-Figure_5D_Source_Data-sd.pdf
