# Supplementary material for: Compound heterozygous variants in OTULIN are associated with fulminant atypical late‐onset ORAS
Source: EMBO Mol Med. 2022 Feb 16;14(3):e14901. doi: 10.15252/emmm.202114901 (PMC8899767; doi:10.15252/emmm.202114901)
Supplement: Supplementary file 7 — Source Data for Figure 6 [file EMMM-14-e14901-s002.zip]

Archive with 17 entries (16 files):
- EMM-2021-14901-V3-Figure_6A_Source_Data-sd.pdf
- EMM-2021-14901-V3-Figure_6B_Source_Data-sd.pdf
- EMM-2021-14901-V3-Figure_6C_Source_Data-sd.pdf
- EMM-2021-14901-V3-Figure_6E_Source_Data-sd(1).pdf
- EMM-2021-14901-V3-Figure_6E_Source_Data-sd.pdf
- EMM-2021-14901-V3-Figure_Fig_6D_and_EV4B_Source_Data-sd.xlsx
- EMM-2021-14901-V3-Figure_Fig_6E_and_EV4D_Source_Data-sd.xlsx
- EMM-2021-14901-V3-Figure_Fig_6G_Source_Data-sd.xlsx
- __MACOSX/
- __MACOSX/._EMM-2021-14901-V3-Figure_6A_Source_Data-sd.pdf
- __MACOSX/._EMM-2021-14901-V3-Figure_6B_Source_Data-sd.pdf
- __MACOSX/._EMM-2021-14901-V3-Figure_6C_Source_Data-sd.pdf
- __MACOSX/._EMM-2021-14901-V3-Figure_6E_Source_Data-sd(1).pdf
- __MACOSX/._EMM-2021-14901-V3-Figure_6E_Source_Data-sd.pdf
- __MACOSX/._EMM-2021-14901-V3-Figure_Fig_6D_and_EV4B_Source_Data-sd.xlsx
- __MACOSX/._EMM-2021-14901-V3-Figure_Fig_6E_and_EV4D_Source_Data-sd.xlsx
- __MACOSX/._EMM-2021-14901-V3-Figure_Fig_6G_Source_Data-sd.xlsx
