# Supplementary material for: Compound heterozygous variants in OTULIN are associated with fulminant atypical late‐onset ORAS
Source: EMBO Mol Med. 2022 Feb 16;14(3):e14901. doi: 10.15252/emmm.202114901 (PMC8899767; doi:10.15252/emmm.202114901)
Supplement: Supplementary file 7 — Source Data for Figure 6 [file EMMM-14-e14901-s002.zip › EMM-2021-14901-V3-Figure_Fig_6G_Source_Data-sd.xlsx]

## Sheet: I
Luminescence (raw data)
	DMSO			CHX 50µg/ml
	0	12.5	25	0	12.5	25	(TNF (ng/ml))
control	4449240	3864010	3715750	3125350	2082600	1870800
	4342660	3751430	3824440	3114510	1999100	1821920
	4394660	3911290	3739880	3108940	2072880	1905070
patient	3672550	3403240	3456390	2396380	1107400	1010720
	3881090	3587790	3517620	2356850	1156330	1019620
	3722220	3539530	3682400	2365620	1064960	978140
	DMSO			CHX 50µg/ml
	0	12.5	25	0	12.5	25	(TNF (ng/ml))
mean (ctrl)	4395520	3.84224e+06	3.76002e+06	3.11627e+06	2.05153e+06	1865930
mean (pat)	3758620	3.51019e+06	3.55214e+06	2372950	1.10956e+06	1.00283e+06
normalized to 100 (ctrl)	100	87.4127	85.5422	70.8964	46.6731	42.4507
normalized to 100 (pat)	100	93.3903	94.5064	63.1335	29.5205	26.6807

## Sheet: II
Luminescence (raw data)
	control		TNF 12.5 ng/ml
	0	50	0	50	CHX (µg/ml)
control	4199370	3540980	4098360	2182010
	4538460	3370100	3989040	2127040
	4629880	3768620	4092170	2109520
patient	4476940	3559650	4558880	1193410
	4741360	3533980	4494420	1212490
	4638290	3246670	4688160	1132680
	control		TNF 12.5 ng/ml
	0	50	0	50	CHX (µg/ml)
mean (ctrl)	4.4559e+06	3559900	4.05986e+06	2.13952e+06
mean (pat)	4.61886e+06	3.44677e+06	4.58049e+06	1.17953e+06
normalized to 100 (ctrl)	100	79.8918	91.1119	48.0155
normalized to 100 (pat)	100	74.6237	99.1691	25.5372

## Sheet: III
Luminescence (raw data)
	DMSO			CHX 50µg/ml
	0	12.5	25	0	12.5	25	(TNF (ng/ml))
control	574110	500060	502810	494640	433660	396000
	574820	507180	477540	502540	427930	383520
	575090	487690	463040	480360	436690	395700
patient	391000	363310	354360	257390	64160	42410
	405860	364510	352760	263350	62520	49340
	405100	387740	369720	263720	64620	46950
	DMSO			CHX 50µg/ml
	0	12.5	25	0	12.5	25	(TNF (ng/ml))
mean (ctrl)	574673	498310	481130	492513	432760	391740
mean (pat)	400653	371853	358947	261487	63766.7	46233.3
normalized to 100 (ctrl)	100	86.7119	83.7223	85.7032	75.3054	68.1674
normalized to 100 (pat)	100	92.8117	89.5903	65.2651	15.9157	11.5395

## Sheet: IV
Luminescence (raw data)
	DMSO			CHX 50µg/ml
	0	12.5	25	0	12.5	25	(TNF (ng/ml))
control	355800	319440	324470	294070	255080	240440
	420790	382400	348210	307220	252380	243170
	432440	400700	352950	321530	265320	233870
patient	313870	274810	281310	189460	79920	52890
	317080	289260	280130	206230	65630	54230
	291680	279850	263500	187090	74060	57650
	DMSO			CHX 50µg/ml
	0	12.5	25	0	12.5	25	(TNF (ng/ml))
mean (ctrl)	403010	367513	341877	307607	257593	239160
mean (pat)	307543	281307	274980	194260	73203.3	54923.3
normalized to 100 (ctrl)	100	91.1921	84.8308	76.3273	63.9174	59.3434
normalized to 100 (pat)	100	91.469	89.4118	63.1651	23.8026	17.8587

## Sheet: V
Luminescence (raw data)
	DMSO			CHX 50µg/ml
	0	12.5	25	0	12.5	25	(TNF (ng/ml))
control	379880	370280	359780	265550	263940	262750
	380670	355920	365100	259750	249750	251740
	393700	386230	385690	273630	278170	263420
patient	429750	418190	398950	299390	242130	214500
	431880	416720	402350	285950	245740	220230
	427200	412050	408620	292330	234580	200410
	DMSO			CHX 50µg/ml
	0	12.5	25	0	12.5	25	(TNF (ng/ml))
mean (ctrl)	384750	370810	370190	266310	263953	259303
mean (pat)	429610	415653	403307	292557	240817	211713
normalized to 100 (ctrl)	100	96.3769	96.2157	69.2164	68.6039	67.3953
normalized to 100 (pat)	100	96.7513	93.8774	68.0982	56.0547	49.2804

## Sheet: VI
Luminescence (raw data)
	DMSO			CHX 50µg/ml
	0	12.5	25	0	12.5	25	(TNF (ng/ml))
control	265060	269110	265020	198350	175910	169210
	278000	274800	260520	201610	166800	165650
	263090	264780	277470	186840	178600	175130
patient	331020	334040	313130	218980	172610	161310
	324800	329090	316760	236370	195330	157570
	326110	328300	327520	227240	173820	156960
	DMSO			CHX 50µg/ml
	0	12.5	25	0	12.5	25	(TNF (ng/ml))
mean (ctrl)	268717	269563	267670	195600	173770	169997
mean (pat)	327310	330477	319137	227530	180587	158613
normalized to 100 (ctrl)	100	100.315	99.6105	72.7904	64.6666	63.2624
normalized to 100 (pat)	100	100.967	97.5029	69.5151	55.173	48.4597
